# Supplementary material for: Investigations into the In Vitro Metabolism of hGH and IGF-I Employing Stable-Isotope-Labelled Drugs and Monitoring Diagnostic Immonium Ions by High-Resolution/High-Accuracy Mass Spectrometry
Source: Metabolites. 2022 Feb 4;12(2):146. doi: 10.3390/metabo12020146 (PMC8877552; doi:10.3390/metabo12020146)
Supplement: Supplementary file 1 [file metabolites-12-00146-s001.zip]

Archive with 1 entries (1 files):
- metabolites-1574220-supplementary.pdf
